# Supplementary material for: Predicting metabolizable energy from digestible energy for growing and finishing beef cattle and relationships to the prediction of methane
Source: J Anim Sci. 2022 Jan 16;100(3):skac013. doi: 10.1093/jas/skac013 (PMC8892684; doi:10.1093/jas/skac013)
Supplement: skac013_suppl_Supplementary_Data [file skac013_suppl_supplementary_data.xlsx]

## Sheet: DE-to-ME Relationship Database
DE:ME Relationships - Cattle Papers - Updated 2020
										Percentage of DM					Mcal/kg					% of GE	% of DE
Study	Source	Citation	Animal	Diet	Method	No. of Observations	Mean BW, kg	DMI, kg/d	DMI, % of BW	CP	NDF	EE	Starch	TDN	GE	DE	ME	ME:DE	CH4, g/d	CH4	CH4	Urine	CH4, Mcal/kg	Urine, Mcal/kg
1	Beever et al. (1985)	BJN 54:763-775	Friesian steer calves	Perennial ryegrass - primary growth	Open circuit	4	154	2.93	1.9026	21.25	44	4.1	0	66.2	4.62954	3.64029	2.91587	0.801	66.2672	6.4478	8.2	11.7	0.298504	0.425914
1	Beever et al. (1985)	BJN 54:763-775	Friesian steer calves	Perennial ryegrass - first regrowth	Open circuit	4	178	3.44	1.93258	15	50.5	4	0	64.7	4.51721	3.47969	2.80115	0.805	93.4151	7.93427	10.3	9.2	0.358408	0.320131
1	Beever et al. (1985)	BJN 54:763-775	Friesian steer calves	Perennial ryegrass - second regrowth	Open circuit	4	180	3.52	1.95556	13.75	43.8	4	0	66.5	4.4957	3.52074	2.74618	0.78	97.6542	8.1446	10.4	11.6	0.366157	0.408406
1	Beever et al. (1985)	BJN 54:763-775	Friesian steer calves	White clover - July	Open circuit	4	200	4.21	2.105	23.75	33	4.6	0	60.3	4.48136	3.15259	2.5	0.793	102.572	7.17559	10.2	10.5	0.321564	0.331021
1	Beever et al. (1985)	BJN 54:763-775	Friesian steer calves	White clover - August	Open circuit	4	210	4.31	2.05238	26.875	25.2	4.5	0	62.7	4.49331	3.26447	2.54302	0.779	107.669	7.33783	10.1	11.9	0.329711	0.388472
2	Beever et al. (1988)	BJN 60:307-319	Friesian steers	Early-cut grass silage	Open circuit	9	314	5.45312	1.73666	15.38	44.1	2.7	0	62.1	4.58891	3.4	2.85	0.838235	137.668	7.26098	9.8	6.4	0.3332	0.2176
2	Beever et al. (1988)	BJN 60:307-319	Friesian steers	Late-cut grass silage	Open circuit	7	325	5.07368	1.56113	11.5	58.5	2.7	0	56.8	4.54111	2.77	2.33	0.841155	117.132	6.70981	11	4.8	0.3047	0.13296
2	Beever et al. (1988)	BJN 60:307-319	Friesian steers	Late-cut grass silage:28% barley	Open circuit	8	327	5.31067	1.62406	11.95	46.94	2.53	17.92	64.3	4.50096	3.04	2.58	0.848684	133.331	7.36199	10.9	4.2	0.33136	0.12768
2	Beever et al. (1988)	BJN 60:307-319	Friesian steers	Late-cut grass silage:56% barley	Open circuit	6	323	5.41265	1.67574	12.41	35.37	2.36	35.84	71.9	4.4608	3.1	2.6	0.83871	150.015	8.20032	11.8	4.3	0.3658	0.1333
3	Birkelo et al. (1986)	JAS 63:2044-2052	Hereford steers	Non-treated wheat straw	Open circuit	8	326	3.4	1.04294	9.88	72.31	1.87	0	44.8	4.35	2.3	1.88	0.817391	63.3974	5.65747	10.7	7.4	0.2461	0.1702
3	Birkelo et al. (1986)	JAS 63:2044-2052	Hereford steers	Ammoniated wheat straw	Open circuit	8	328	4.24	1.29268	13	66.52	1.91	0	52.4	4.35	2.6	2.16	0.830769	87.702	6.27586	10.5	6.4	0.273	0.1664
4	Cammell et al. (1986)	BJN 55:669-680	Friesian steers	Perennial ryegrass - mid-season	Open circuit	6	229	4.75556	2.07666	16.0625	42.67	4	0	61.8	4.3021	3.27089	2.74755	0.84	75.663	4.88113	6.42	5.75	0.209991	0.188076
4	Cammell et al. (1986)	BJN 55:669-680	Friesian steers	Perennial ryegrass - late-season	Open circuit	6	258	5.3871	2.08802	18.6875	42.67	4	0	61	4.44551	3.36391	2.80887	0.835	84.4415	4.6537	6.15	6.34	0.206881	0.213272
4	Cammell et al. (1986)	BJN 55:669-680	Friesian steers	White clover - mid-season	Open circuit	6	217	4.48936	2.06883	26.8125	21.61	4.6	0	60.7	4.49331	3.31157	2.69562	0.814	69.9505	4.57677	6.21	7.66	0.205648	0.253666
4	Cammell et al. (1986)	BJN 55:669-680	Friesian steers	White clover - late-season	Open circuit	6	249	5.31937	2.13629	28	21.61	4.2	0	60.2	4.56501	3.46165	2.80393	0.81	90.4064	4.91378	6.48	7.84	0.224315	0.271393
5	Chaokaur et al. (2015)	Ag. Ecosys. Enviro. 199:225-230	Brahman steers	Maintenance	Open circuit (head box)	4	325	3.5	1.07692	11.5	36.7	5.2	30.3	67.3	3.91969	2.99	2.45	0.819398	121.314	11.6711	15.3	2.7	0.45747	0.08073
5	Chaokaur et al. (2015)	Ag. Ecosys. Enviro. 199:225-230	Brahman steers	1.4 x Maintenance	Open circuit (head box)	4	343	5	1.45773	11.5	36.7	5.2	30.3	67.3	3.91969	2.88	2.47	0.857639	133.108	8.96396	12.2	2	0.35136	0.0576
5	Chaokaur et al. (2015)	Ag. Ecosys. Enviro. 199:225-230	Brahman steers	1.8 x Maintenance	Open circuit (head box)	4	353	6.34	1.79603	11.5	36.7	5.2	30.3	67.3	3.91969	2.9	2.52	0.868966	156.022	8.28636	11.2	2.2	0.3248	0.0638
5	Chaokaur et al. (2015)	Ag. Ecosys. Enviro. 199:225-230	Brahman steers	Ad libitum	Open circuit (head box)	4	365	7.6	2.08219	11.5	36.7	5.2	30.3	67.3	3.91969	2.83	2.48	0.876325	167.849	7.43655	10.3	2.2	0.29149	0.06226
6	Chuntrakort et al. (2014)	Livestock Sci. 161:80-89	Thai & Brahman bulls	Control	Open circuit (head box)	8	357	5.7	1.59664	8.6	61.7	1	19.97	57.1	3.82409	2.48	2	0.806452	170.296	10.3115	15.9	3.4	0.39432	0.08432
6	Chuntrakort et al. (2014)	Livestock Sci. 161:80-89	Thai & Brahman bulls	Whole cottonseed diet	Open circuit (head box)	8	331	5.1	1.54079	9.6	62.1	4	9.99	59.7	4.0153	2.4	1.94	0.808333	127.98	8.24846	13.8	5.3	0.3312	0.1272
6	Chuntrakort et al. (2014)	Livestock Sci. 161:80-89	Thai & Brahman bulls	Whole sunflower diet	Open circuit (head box)	8	347	4.8	1.38329	8.7	60.9	4.8	13.07	59	4.0631	2.29	1.99	0.868996	77.4535	5.24157	9.3	3.8	0.21297	0.08702
6	Chuntrakort et al. (2014)	Livestock Sci. 161:80-89	Thai & Brahman bulls	Coconut kernel diet	Open circuit (head box)	8	349	4.3	1.23209	7.8	59.5	5.7	16.4	60	3.94359	2.15	1.88	0.874419	65.844	5.12477	9.4	3.3	0.2021	0.07095
7	Croka and Wagner (1975)	JAS 40:936-939	Angus & Hereford steers	Dry-rolled sorghum	Open circuit	6	340	4.8	1.41176	14	20.9	3.46	56	77.1	4.06	2.76892	2.50587	0.905	50.3504	3.41	5	3.3	0.138446	0.0913744
7	Croka and Wagner (1975)	JAS 40:936-939	Angus & Hereford steers	Micronized sorghum	Open circuit	6	363	4.8	1.32231	13.7	20.9	2.93	56	81.9	4.74	3.82992	3.54268	0.925	62.6794	3.636	4.5	4.1	0.172346	0.157027
8	Derno et al. (2005)	JAS 83:2590-2597	Hereford steers	Dried chopped grass	Open circuit	8	286	3.84	1.34266	17.53	50	2.55	0	75	4.33737	3.35	2.76	0.823881	100.391	7.95528	10.3	7.2	0.34505	0.2412
9	Haaland et al. (1981)	JAS 52:696-702	Hereford & Hereford x Angus	Control	Open circuit	6	352	4.28769	1.21809	16.4	35.7	2.8	27	68.7	4.6	3.22	2.668	0.828571	95.1923	6.37	9.1	8	0.29302	0.2576
9	Haaland et al. (1981)	JAS 52:696-702	Hereford & Hereford x Angus	Control + 25% protected tallow	Open circuit	6	361	4.32346	1.19763	21.3	39.6	11.3	3.8	74.5	5.1	3.4272	2.856	0.833333	79.7095	4.7712	7.1	9.5	0.243331	0.325584
9	Haaland et al. (1981)	JAS 52:696-702	Hereford & Hereford x Angus	Control + 37.5% protected tallow	Open circuit	6	359	4.20395	1.17102	22.4	37.1	15.9	3.1	81.8	5.3	3.6093	3.074	0.851689	71.2777	4.2222	6.2	8.4	0.223777	0.303181
10	Hales et al. (2012)	JAS 95:939-948	Jersey steers	Steam-flaked corn main effect	Open circuit	4	218	5.1	2.33945	13.24	11.48	6.675	44.1	90.2	4.44902	3.34	3.22	0.964072	42.5904	2.4774	3.3	1.3	0.11022	0.04342
10	Hales et al. (2012)	JAS 95:939-948	Jersey steers	Dry-rolled corn main effect	Open circuit	4	218	5.31	2.43578	17.36	16.39	6.245	48	85.8	4.37665	3.16	3.02	0.955696	52.1251	2.96026	4.1	1.3	0.12956	0.04108
10	Hales et al. (2012)	JAS 95:939-948	Jersey steers	0% WDGS main effect	Open circuit	4	218	5.19	2.38073	13.12	14.63	6.26	50.86	87	4.32177	3.2	3.07	0.959375	46.5586	2.73962	3.7	1.2	0.1184	0.0384
10	Hales et al. (2012)	JAS 95:939-948	Jersey steers	30% WDGS main effect	Open circuit	4	218	5.21	2.38991	17.27	18.8	6.66	41.29	89	4.51248	3.29	3.16	0.960486	46.7538	2.62472	3.6	1.4	0.11844	0.04606
11	Hales et al. (2013)	JAS 91:3315-3321	Jersey steers	SFC diet - 0% WDGS	Open circuit	4	330	6.5	1.9697	13.3	14.5	5.9	60.7	89.5	4.21538	3.06	2.93	0.957516	51.2383	2.4681	3.4	1.2	0.10404	0.03672
11	Hales et al. (2013)	JAS 91:3315-3321	Jersey steers	SFC diet - 15% WDGS	Open circuit	4	321	6.3	1.96262	14.3	16.8	5.8	58.7	91.3	4.34921	3.06	2.9	0.947712	51.1224	2.46252	3.5	1.8	0.1071	0.05508
11	Hales et al. (2013)	JAS 91:3315-3321	Jersey steers	SFC diet - 30% WDGS	Open circuit	4	320	6.3	1.96875	18.3	18.5	7.4	42.8	90.9	4.39683	2.92	2.76	0.945205	59.934	2.8557	4.3	2	0.12556	0.0584
11	Hales et al. (2013)	JAS 91:3315-3321	Jersey steers	SFC diet - 45% WDGS	Open circuit	4	326	5.8	1.77914	20.2	18.7	8.3	39.1	91.4	4.5	2.84	2.58	0.908451	73.6342	3.72356	5.9	2.7	0.16756	0.07668
12	Hales et al. (2014)	JAS 92:264-271	MARC II composite steers	DRC/WDGS - 2% alfalfa hay	Open circuit (head box)	8	362	7.354	2.03149	18.4	14.35	5.9	54.6	87.9	4.69245	3.69323	3.39075	0.9181	80.2556	3.06952	3.9	4.1	0.144036	0.151422
12	Hales et al. (2014)	JAS 92:264-271	MARC II composite steers	DRC/WDGS - 6% alfalfa hay	Open circuit (head box)	8	362	7.705	2.12845	18.1	15.4	5.4	51.9	86.7	4.67122	3.54186	3.22344	0.9101	90.9782	3.33621	4.4	4.6	0.155842	0.162925
12	Hales et al. (2014)	JAS 92:264-271	MARC II composite steers	DRC/WDGS - 10% alfalfa hay	Open circuit (head box)	8	362	7.363	2.03398	18.4	18.11	5.5	49.1	85.5	4.66818	3.37362	3.01366	0.8933	99.749	3.83023	5.3	5.1	0.178802	0.172055
12	Hales et al. (2014)	JAS 92:264-271	MARC II composite steers	DRC/WDGS - 14% alfalfa hay	Open circuit (head box)	8	362	7.087	1.95773	19	20.31	5.2	46.4	84.3	4.68214	3.36814	3.00741	0.8929	103.088	4.10034	5.7	5	0.191984	0.168407
13	Hales et al. (2015a)	JAS 93:348-356	MARC I composite steers	DRC diet with 0% glycerin	Open circuit (head box)	8	503	8.111	1.61252	14.68	12.53	3.67	61.6	82.2	4.41746	3.16114	2.90224	0.9181	106.847	3.93581	5.5	2.6	0.173863	0.0821896
13	Hales et al. (2015a)	JAS 93:348-356	MARC I composite steers	DRC diet with 5% glycerin	Open circuit (head box)	8	503	8.01	1.59245	12.97	11.59	3.47	57.8	82.5	4.52809	3.39076	3.14256	0.9268	102.892	3.74414	5	2.4	0.169538	0.0813783
13	Hales et al. (2015a)	JAS 93:348-356	MARC I composite steers	DRC diet with 10% glycerin	Open circuit (head box)	8	503	7.954	1.58131	12.81	12.48	3.26	54	82.9	4.59517	3.46115	3.20676	0.9265	106.379	3.8414	5.1	2.3	0.176519	0.0796065
13	Hales et al. (2015a)	JAS 93:348-356	MARC I composite steers	DRC diet with 15% glycerin	Open circuit (head box)	8	503	6.875	1.3668	12.67	11.98	3.06	50.2	83.2	4.78545	3.62618	3.27517	0.9032	115.221	4.62228	6.1	2.8	0.221197	0.101533
14	Hales et al. (2015b)	JAS 93:4995-5005	MARC III composite steers	DRC with 25% WDGS	Open circuit (head box)	8	464	8.60711	1.85498	18.31	17.62	6.12	46.5	86.6	4.44284	3.1625	2.88134	0.911095	94.709	3.26883	4.59221	5.0698	0.145229	0.160333
14	Hales et al. (2015b)	JAS 93:4995-5005	MARC III composite steers	DRC with 45% WDGS	Open circuit (head box)	8	464	7.28502	1.57005	22.11	21.31	7.7	30.9	88.9	4.61632	3.31228	2.99107	0.903025	78.7979	3.09248	4.30999	5.80191	0.142759	0.192175
14	Hales et al. (2015b)	JAS 93:4995-5005	MARC III composite steers	HMC-DRC with 25% WDGS	Open circuit (head box)	8	464	7.49146	1.61454	17.79	17.12	6.18	43.1	89.1	4.43839	2.96738	2.66036	0.896536	81.0709	3.21805	4.81332	5.80297	0.142829	0.172196
14	Hales et al. (2015b)	JAS 93:4995-5005	MARC III composite steers	HMC-DRS with 45% WDGS	Open circuit (head box)	8	464	7.80433	1.68197	22.37	21.41	7.49	21.4	90.4	4.58848	3.23923	2.90736	0.897547	84.8593	3.12762	4.43038	6.05222	0.14351	0.196045
15	Jiao et al. (2013)	JAS 91:356-362	Holstein heifers - 6 mo	Grass silage:barley diet	Open circuit	10	175	4.04	2.30857	15.6	39.9	4.76	21.59	71.4	4.54111	3.54959	3.12719	0.881	96.701	6.95675	8.9	3.02	0.315914	0.107198
15	Jiao et al. (2013)	JAS 91:356-362	Holstein steers - 6 mo	Grass silage:barley diet	Open circuit	10	176	3.91	2.22159	15.6	39.9	4.76	21.59	71.4	4.54111	3.59426	3.1881	0.887	90.5078	6.72769	8.5	2.82	0.305512	0.101358
16	Jiao et al. (2015)	Livestock Sci. 178:150-157	Holstein heifers - 12 mo	Grass silage:barley diet	Open circuit	10	315.3	6.64	2.10593	13.82	52.69	4.34	7.86	64.8	4.57236	3.64268	3.18734	0.875	161.168	7.00631	8.79447	3.75494	0.320354	0.13678
16	Jiao et al. (2015)	Livestock Sci. 178:150-157	Holstein steers - 12 mo	Grass silage:barley diet	Open circuit	10	325.3	6.75	2.07501	13.79	52.86	4.34	7.86	64.7	4.5744	3.68246	3.20006	0.869	159.357	6.81166	8.46154	4.61538	0.311593	0.16996
16	Jiao et al. (2015)	Livestock Sci. 178:150-157	Holstein heifers - 18 mo	Grass silage:barley diet	Open circuit	10	484.5	6.83	1.4097	13.68	53.71	4.34	7.86	64.2	4.58399	3.69881	3.24756	0.878	166.601	7.02315	8.70388	3.50047	0.32194	0.129476
16	Jiao et al. (2015)	Livestock Sci. 178:150-157	Holstein steers - 18 mo	Grass silage:barley diet	Open circuit	10	502.2	7.61	1.51533	13.61	54.27	4.34	7.86	63.9	4.59009	3.6903	3.2696	0.886	182.899	6.91074	8.59574	2.80851	0.317209	0.103642
16	Jiao et al. (2015)	Livestock Sci. 178:150-157	Holstein heifers - 22 mo	Grass silage:barley diet	Open circuit	10	561.7	8.12	1.44561	13.55	54.69	4.34	7.86	63.7	4.59456	3.52327	3.07582	0.873	184.71	6.53444	8.5213	4.17711	0.300229	0.147171
16	Jiao et al. (2015)	Livestock Sci. 178:150-157	Holstein steers - 22 mo	Grass silage:barley diet	Open circuit	10	574.7	8.27	1.43901	13.53	54.84	4.34	7.86	63.6	4.59603	3.5374	3.08815	0.873	193.764	6.72828	8.74183	3.92157	0.309234	0.138722
17	Kirkpartick et al. (1997)	Livestock Prod. Sci 51:151-164	Charolais cross steers	High digestibility silage - ad lib	Open circuit	4	459	5.93	1.29194	16.231	53	2.7	0	74.5	4.67532	3.55325	2.91366	0.82	168.05	8	10.5263	7.10526	0.374026	0.252467
17	Kirkpartick et al. (1997)	Livestock Prod. Sci 51:151-164	Charolais cross steers	Low digestibiltiy silage ad lib + conc	Open circuit	4	459	7.22	1.57298	15.0623	50.37	2.4	22.7	69.3	4.50205	3.10641	2.60939	0.84	194.561	7.9	11.4493	4.34783	0.355662	0.135061
17	Kirkpartick et al. (1997)	Livestock Prod. Sci 51:151-164	Charolais cross steers	High digestibility silage restict + conc	Open circuit	4	459	6.39	1.39216	14.7692	41.07	2.42	28.8	78.6	4.52577	3.48485	3.03182	0.87	116.132	5.3	6.88312	5.58442	0.239866	0.194608
17	Kirkpartick et al. (1997)	Livestock Prod. Sci 51:151-164	Charolais cross steers	High digestibility silage ad lib + conc	Open circuit	4	459	7.5	1.63399	15.8333	46.03	2.53	17.98	76.9	4.49331	3.50478	2.97906	0.85	199.161	7.8	10	5.64103	0.350478	0.197706
17	Kirkpartick et al. (1997)	Livestock Prod. Sci 51:151-164	Charolais cross steers	Low digestibility silage ad lib + conc	Open circuit	4	459	8.55	1.86275	14.7661	41.06	2.27	37.45	74.9	4.47262	3.08611	2.59233	0.84	225.998	7.8	11.3043	4.63768	0.348865	0.143124
17	Kirkpartick et al. (1997)	Livestock Prod. Sci 51:151-164	Charolais cross steers	High digestibilty silage restrict + conc	Open circuit	4	459	7.94	1.72985	13.9326	34.45	2.27	42.76	81	4.45502	3.47491	3.09267	0.89	142.045	5.3	6.79487	4.61538	0.236116	0.160381
18	Kurihara et al. (1999)	BJN 81:227-234	Brahman heifers	Angleton grass	Closed chamber	6	353	3.58	1.01416	2.4	75.3	1	0	48	3.96563	1.7625	1.22841	0.69697	71.3367	6.63188	14.9217	4.44783	0.262996	0.078393
18	Kurihara et al. (1999)	BJN 81:227-234	Brahman heifers	Rhodes grass	Closed chamber	6	364	7.07	1.94231	8.9	71.8	2.1	0	57.3	4.18852	2.48471	1.85593	0.746939	203.141	9.0539	15.2623	4.81967	0.379224	0.119755
18	Kurihara et al. (1999)	BJN 81:227-234	Brahman heifers	Lucerne + grain diet	Closed chamber	6	380	7.31	1.92368	19.78	20.02	1.9	40.36	72.3	4.2439	2.96223	2.50776	0.846578	129.845	5.5241	7.91421	4.84302	0.234437	0.143462
19	Lee et al. (2015)	JAS 93:1391-2404	Beef heifers	Control (50% barley silage)	Open circuit	8	527.45	8.6	1.63049	12.4	38.5	3.49	39.6	69.9	4.24	2.77	2.39304	0.863914	183.252	6.63291	10.1529	3.42508	0.281235	0.0948746
19	Lee et al. (2015)	BJN 81:227-234	Beef heifers	Control + 1% encapsulated nitrate	Open circuit	8	527.75	8.7	1.64851	12.4	38.1	3.47	40.1	69.9	4.21	2.78	2.42088	0.870821	177.124	6.38255	9.66565	3.34347	0.268705	0.0929483
19	Lee et al. (2015)	BJN 81:227-234	Beef heifers	Control + 2% encapsulated nitrate	Open circuit	8	524.7	8.8	1.67715	12.5	38.6	3.45	39.6	69.9	4.19	2.75	2.42252	0.880916	163.761	5.86183	8.9313	3.03817	0.245611	0.0835496
19	Lee et al. (2015)	BJN 81:227-234	Beef heifers	Control + 3% encapsulated nitrate	Open circuit	8	525.2	8.4	1.59939	12.5	37.9	3.42	39.2	69.9	4.15	2.77	2.44926	0.884211	144.748	5.48028	8.21053	3.35338	0.227432	0.0928887
20	Nkrumah et al. (2006)	JAS 84:145-153	Continental x British steers	High RFI (barley or corn diets)	Open circuit	11	495.421	8.68013	1.75207	13.25	19.9	4.64	57.2	82.1	4.65485	3.20808	2.8858	0.89954	131.026	4.28	6.21018	3.69999	0.199228	0.118699
20	Nkrumah et al. (2006)	JAS 84:145-153	Continental x British steers	Medium RFI (barley or corn diets)	Open circuit	8	528.462	8.68203	1.64289	13.25	19.9	4.64	57.2	82.1	4.85261	3.65761	3.15767	0.863316	135.665	4.25	5.63854	3.07798	0.206236	0.112581
20	Nkrumah et al. (2006)	JAS 84:145-153	Continental x British steers	Low RFI (barley or corn diets)	Open circuit	8	500.081	8.64506	1.72873	13.25	19.9	4.64	57.2	82.1	4.74593	3.59364	3.25052	0.90452	99.1657	3.19	4.21287	3.262	0.151395	0.117225
21	Ortigues et al. (1990)	BJN 64:639-651	Dairy heifers	Low intake - 55% NaOH-treated straw	Open circuit	5	161	2.70195	1.67823	10.91	56.81	1.61	15.2	67.8	4.10724	2.60274	2.13896	0.821813	75.3003	8.95546	14.1321	3.68664	0.367822	0.0959535
21	Ortigues et al. (1990)	BJN 64:639-651	Dairy heifers	Low intake 55% straw + 7.6% fishmeal	Open circuit	5	169	2.99096	1.7698	10.64	53.6	2.26	14.1	68.8	4.15768	2.68928	2.24731	0.835655	74.6943	7.92763	12.2563	4.17827	0.329606	0.112366
21	Ortigues et al. (1990)	BJN 64:639-651	Dairy heifers	Low intake 55% straw + 15.2% fishmeal	Open circuit	5	178	3.25681	1.82967	10.4	50.82	2.82	13.1	69.6	4.20138	2.82525	2.37464	0.840506	79.4231	7.66092	11.3924	4.55696	0.321864	0.128746
21	Ortigues et al. (1990)	BJN 64:639-651	Dairy heifers	High intake - 55% NaOH-treated straw	Open circuit	5	189	3.95212	2.09107	10.61	56.6	1.61	15.4	68	4.1127	2.58326	2.18252	0.844869	97.8457	7.94517	12.6492	2.86396	0.326761	0.0739836
21	Ortigues et al. (1990)	BJN 64:639-651	Dairy heifers	High intake 55% straw + 7.6% fishmeal	Open circuit	5	188	4.14141	2.20288	10.35	53.31	2.26	14.3	69	4.16425	2.74548	2.33527	0.850587	99.296	7.59915	11.5261	3.41515	0.316448	0.0937622
21	Ortigues et al. (1990)	BJN 64:639-651	Dairy heifers	High intake 55% straw + 15.2% fishmeal	Open circuit	5	193	4.33302	2.24509	10.13	50.47	2.28	13.3	69.9	4.20871	2.82762	2.41633	0.854545	101.27	7.32926	10.9091	3.63636	0.308467	0.102822
22	Reynolds et al. (1991)	JN 121:994-1003	Hereford-Angus Heifers	75% alfalfa diet - low intake	Open circuit	7	315.4	4.75	1.50602	17.7	41.3	2.3	19.9	62.8	4.45029	2.78102	2.26276	0.813642	113.361	7.07784	11.3262	7.30957	0.314984	0.203281
22	Reynolds et al. (1991)	JN 121:994-1003	Hereford-Angus Heifers	75% alfalfa diet - high intake	Open circuit	4	335	7.78	2.32239	16.7	38.2	2.3	19.9	62.8	4.40727	2.79035	2.37101	0.849719	142.335	5.47876	8.65353	6.37455	0.241463	0.177872
22	Reynolds et al. (1991)	JN 121:994-1003	Hereford-Angus Heifers	75% concentrate diet - low intake	Open circuit	6	307.9	3.6	1.16921	17.4	20.6	3.1	49.8	78.4	4.43117	3.36865	2.9557	0.877414	65.0106	5.37876	7.07529	5.18329	0.238342	0.174607
22	Reynolds et al. (1991)	JN 121:994-1003	Hereford-Angus Heifers	75% concentrate diet - high intake	Open circuit	5	324.6	6.51	2.00555	16.6	25.8	2.2	49.8	78.4	4.424	3.17977	2.82328	0.887888	94.709	4.34025	6.03856	5.16107	0.192012	0.16411
23	Varga et al. (1990)	JAS 68:3780-3791	Holstein steers	Alfalfa silage - low intake	Open circuit	12	291	4.6	1.58076	24.2	37.2	6.1	0	63	5.08	3.49565	2.90139	0.83	105.316	5.94831	8.64428	8.33333	0.302174	0.291304
23	Varga et al. (1990)	JAS 68:3780-3791	Holstein steers	Alfalfa silage - high intake	Open circuit	12	307	6.6	2.14984	24.2	37.2	6.1	0	63	5.08	3.50303	2.94955	0.842	141.685	5.57743	8.08824	7.78547	0.283333	0.272727
23	Varga et al. (1990)	JAS 68:3780-3791	Holstein steers	Orchardgrass silage - low intake	Open circuit	12	307	4.7	1.53094	19.6	61.8	5.5	0	59.2	5.03	3.28723	2.72446	0.8288	113.651	6.34491	9.70874	7.44337	0.319149	0.244681
23	Varga et al. (1990)	JAS 68:3780-3791	Holstein steers	Orchardgrass silage - high intake	Open circuit	12	315	6.1	1.93651	19.6	61.8	5.5	0	59.2	5.03	3.21311	2.68616	0.836	145.473	6.25754	9.79592	6.58163	0.314754	0.211475
24	Crossland et al. (2018)	JAS 96:2861-2876	British crossbred steers	Control main-effect	Open circuit	8	480	6.77	1.41042	11.8	21.7	3.5	49.2	79.4	4.16	3.06	2.8	0.915033	52.3203	2.47	3.33333	4.26087	0.102	0.130383
24	Crossland et al. (2018)	JAS 96:2861-2876	British crossbred steers	Yeast main-effect	Open circuit	8	484	6.77	1.39876	11.8	21.7	3.5	49.2	79.4	4.16	3.16	2.93	0.927215	48.7786	2.33	3.00935	4.18692	0.0950953	0.132307
24	Crossland et al. (2018)	JAS 96:2861-2876	British crossbred steers	Thermoneutral - main-effect	Open circuit	8	483	7.1	1.46998	11.8	21.7	3.5	49.2	79.4	4.16	3.06	2.8	0.915033	45.8346	2.07	2.7844	4.18349	0.0852028	0.128015
24	Crossland et al. (2018)	JAS 96:2861-2876	British crossbred steers	Heat stressed - main effect	Open circuit	8	480	6.43	1.33958	11.8	21.7	3.5	49.2	79.4	4.16	3.16	2.92	0.924051	55.1338	2.73	3.58128	4.26601	0.113168	0.134806
25	Hales et al. (2017)	JAS 95:939-948	Angus steers	Dry-rolled corn control	Open circuit (head box)	8	475	7.232	1.52253	15.02	13.87	3	56.85	82.5	4.39712	3.21764	3.00608	0.93425	80.3132	3.33333	4.55522	2.01977	0.146571	0.0649889
25	Hales et al. (2017)	JAS 95:939-948	Angus steers	Dry-rolled corn control + 2% corn oil	Open circuit (head box)	8	471	7.319	1.55393	15.02	13.46	5.61	54.5	84.3	4.54434	3.30646	3.11108	0.940909	75.7672	3.00661	4.13223	1.73554	0.136631	0.0573849
25	Hales et al. (2017)	JAS 95:939-948	Angus steers	Dry-rolled corn control + 4% corn oil	Open circuit (head box)	8	481	6.993	1.45385	15.02	13.23	7.72	52.6	86.1	4.66752	3.33905	3.1603	0.946467	59.0984	2.38971	3.34047	2.01285	0.11154	0.0672101
25	Hales et al. (2017)	JAS 95:939-948	Angus steers	Dry-rolled corn control + 6% corn oil	Open circuit (head box)	8	489	6.898	1.41063	15.09	13.23	8.71	51.45	87.9	4.79849	3.43868	3.27196	0.951518	55.3101	2.20544	3.07757	1.77066	0.105828	0.0608872
26	Hemphill et al. (2018)	JAS 96:1171-1180	MARC III Heifers	Control corn-stalk diet - d 14	Open circuit (head box)	8	448	6.01	1.34152	8.63	66.81	2.34	4.11	57.1	3.96007	1.84359	1.39101	0.754513	120.908	6.7	14.4024	10.1462	0.265522	0.187054
26	Hemphill et al. (2018)	JAS 96:1171-1180	MARC III Heifers	Monensin corn-stalk diet - d 14	Open circuit (head box)	8	486	5.945	1.22325	8.63	66.81	2.34	4.11	57.1	3.94954	1.84357	1.41463	0.767336	113.657	6.4	13.6869	9.53807	0.252327	0.175841
26	Hemphill et al. (2018)	JAS 96:1171-1180	MARC III Heifers	Control corn-stalk diet - d 42	Open circuit (head box)	8	457	5.302	1.16018	8.63	66.81	2.34	4.11	57.1	3.90607	1.85968	1.38816	0.74645	116.067	7.4	15.5364	9.93072	0.288927	0.184679
26	Hemphill et al. (2018)	JAS 96:1171-1180	MARC III Heifers	Monensin corn-stalk diet - d 42	Open circuit (head box)	8	488	5.585	1.14447	8.63	66.81	2.34	4.11	57.1	3.91047	1.96419	1.53089	0.779398	117.509	7.1	14.1378	8.06452	0.277693	0.158402
26	Hemphill et al. (2018)	JAS 96:1171-1180	MARC III Heifers	Control corn-stalk diet - d 161	Open circuit (head box)	8	525	8.219	1.56552	8.63	66.81	2.34	4.11	57.1	3.95912	2.08298	1.70702	0.819509	133.267	5.4	10.274	8.48554	0.214005	0.176752
26	Hemphill et al. (2018)	JAS 96:1171-1180	MARC III Heifers	Monensin corn-stalk diet - d 161	Open circuit (head box)	8	556	8.039	1.44586	8.63	66.81	2.34	4.11	57.1	3.97437	2.05623	1.66936	0.811857	132.98	5.5	10.6178	8.0888	0.218325	0.166324
27	Jennings et al. (2018)	JAS 96:653-669	Angus cross steers	Control SFC Diet - 1X Maint	Open circuit	12	262	2.294	0.875573	13.8	19.8	4.6	49.9	88.4	4.41	3.65301	3.19127	0.8736	48.9795	6.39	7.71416	5.1307	0.281799	0.187425
27	Jennings et al. (2018)	JAS 96:1171-1180	Angus cross steers	Control SFC Diet + Excess CP - 1X Maint	Open circuit	12	261	2.3	0.881226	19.5	19.4	3.5	44.8	87.5	4.53	3.85652	3.32239	0.8615	50.8385	6.44	7.56464	6.54271	0.291732	0.252321
27	Jennings et al. (2018)	JAS 96:1171-1180	Angus cross steers	Control SFC Diet - 2X Maint	Open circuit	12	391	6.145	1.57161	13.8	19.8	4.6	49.9	88.4	4.41	3.73312	3.42439	0.9173	81.7193	3.98	4.70165	3.55577	0.175518	0.132741
27	Jennings et al. (2018)	JAS 96:1171-1180	Angus cross steers	Control SFC Diet + Excess CP - 2X Maint	Open circuit	12	391	6.231	1.59361	19.5	19.4	3.5	44.8	87.5	4.53	3.8822	3.55144	0.9148	75.4939	3.53	4.11903	4.42241	0.159909	0.171687
28	Kongphitee et al. (2018)	AJAS 31:1431-1441	Native Thai beef cattle	10% Cassava pulp diet	Open circuit (head box)	6	148	2.74	1.85135	9.9	63.2	5.9	8.83	59.3	4.13462	2.64616	2.31539	0.875	57.9481	6.75105	10.5485	2.30749	0.279131	0.0610599
28	Kongphitee et al. (2018)	AJAS 31:1431-1441	Native Thai beef cattle	30% Cassava pulp diet	Open circuit (head box)	6	134	2.75	2.05224	9.7	53.6	5.9	20.31	65.6	4.24996	3.01747	2.71997	0.901408	50.7046	5.72597	8.06475	1.44013	0.243351	0.0434556
28	Kongphitee et al. (2018)	AJAS 31:1431-1441	Native Thai beef cattle	50% Cassava pulp diet	Open circuit (head box)	6	138	3.01	2.18116	9.7	45.2	5.9	31.8	72	4.24017	3.22253	2.96812	0.921053	50.7046	5.24345	6.89927	0.98561	0.222331	0.0317616
29	Shreck et al. (2017)	JAS 95:2133-2143	British crossbred steers	Control - no supplement	Open circuit	6	212	4.79	2.25943	27.23	18.87	2.28	0	69.5	3.73	2.85	2.48	0.870175	91.9169	6.79	8.88656	4.27968	0.253267	0.121971
29	Shreck et al. (2017)	JAS 95:2133-2143	British crossbred steers	SF corn + monensin supplement	Open circuit	6	214	4.5	2.1028	24.08	16.58	2.3	12.36	70	3.87	3	2.64	0.88	80.3567	6.09	7.8561	4.128	0.235683	0.12384
30	Tangjitwattanachai et al. (2015)	Agri. Res Q. 49:399-407	Native Thai beef cattle bulls	1.1 x Maintenance	Open circuit (head box)	5	269	3.5	1.30112	10.6	36.3	3.5	30.9	69.3	4.1	2.99	2.51	0.839465	108.628	9.99098	13.7	11.5	0.40963	0.34385
30	Tangjitwattanachai et al. (2015)	Agri. Res Q. 49:399-407	Native Thai beef cattle bulls	1.5 x Maintenance	Open circuit (head box)	5	288	4.9	1.70139	10.6	36.3	3.5	30.9	69.3	4.24	3.01	2.56	0.850498	136.334	8.66085	12.2	10.8	0.36722	0.32508
30	Tangjitwattanachai et al. (2015)	Agri. Res Q. 49:399-407	Native Thai beef cattle bulls	1.9 x Maintenance	Open circuit (head box)	5	324	5.5	1.69753	10.6	36.3	3.5	30.9	69.3	4.21	3.07	2.64	0.859935	148.402	8.45891	11.6	10.1	0.35612	0.31007
31	Walter et al. (2016)	JAS 94:2139-2150	Beef steers	Control	Open circuit	10	449	3.47	0.772829	13.84	15.65	6.32	53.3	88.9	4.81	3.81	3.69	0.968504	25.0424	1.95	2.5	0.694357	0.09525	0.026455
31	Walter et al. (2016)	JAS 95: 2133-2143	Beef steers	Zilpaterol	Open circuit	10	455	3.47	0.762637	13.84	15.65	6.32	53.3	88.9	4.8	3.87	3.72	0.96124	32.1521	2.58	3.16	0.55814	0.122292	0.0216
32	Wei et al. (2018)	Archives Anim. Nutr. 72:275-289	Chinese inigenous Wandong bulls	Control corn silage diet	Open circuit	4	273	5.1	1.86813	11.1	50.5	3.18	37.37	71.88	4.19432	2.77434	2.35725	0.849662	118.432	7.30726	11.0473	3.96959	0.30649	0.11013
32	Wei et al. (2018)	Archives Anim. Nutr. 72:275-289	Chinese inigenous Wandong bulls	Control with 10% rice straw replacement	Open circuit	4	273	5.1	1.86813	10.71	52.5	3	33.6	68.87	4.15683	2.68061	2.29633	0.856643	113.904	7.09132	10.9965	3.44406	0.294774	0.0923218
32	Wei et al. (2018)	Archives Anim. Nutr. 72:275-289	Chinese inigenous Wandong bulls	Control with 30% rice straw replacement	Open circuit	4	273	5.1	1.86813	9.91	56.3	2.65	26.14	62.84	4.08653	2.43223	2.03858	0.83815	106.118	6.72018	11.2909	4.9711	0.274622	0.120909
32	Wei et al. (2018)	Archives Anim. Nutr. 72:275-289	Chinese inigenous Wandong bulls	Control with 60% rice straw replacement	Open circuit	4	273	5.1	1.86813	8.71	62.1	2.13	14.91	53.81	3.97874	2.01983	1.67773	0.830626	94.709	6.16019	12.1346	4.68677	0.245098	0.094665
32	Wei et al. (2018)	Archives Anim. Nutr. 72:275-289	Chinese inigenous Wandong bulls	Control corn silage diet	Open circuit	4	276	5.1	1.84783	11.1	50.5	3.18	37.37	71.88	4.19432	2.68999	2.3057	0.857143	112.999	6.97207	10.8711	3.39721	0.292431	0.0913845
32	Wei et al. (2018)	Archives Anim. Nutr. 72:275-289	Chinese inigenous Wandong bulls	Control with 10% wheat straw replacement	Open circuit	4	276	5.1	1.84783	10.57	53.5	2.97	33.6	69.6	4.18026	2.65718	2.26352	0.851852	114.991	7.11883	11.1993	3.72134	0.297586	0.0988828
32	Wei et al. (2018)	Archives Anim. Nutr. 72:275-289	Chinese inigenous Wandong bulls	Control with 30% wheat straw replacement	Open circuit	4	276	5.1	1.84783	9.49	59.3	2.56	26.14	65.02	4.15214	2.40412	2.03389	0.846004	108.291	6.74944	11.6569	4.03509	0.280246	0.0970082
32	Wei et al. (2018)	Archives Anim. Nutr. 72:275-289	Chinese inigenous Wandong bulls	Control with 60% wheat straw replacement	Open circuit	4	276	5.1	1.84783	7.88	68.1	1.94	14.91	58.16	4.10527	2.00577	1.67773	0.836449	92.717	5.84475	11.9626	4.39252	0.239943	0.0881041
33	Baber et al. (2020)	JAS 98(1):1-8. doi:10.1093/jas/skaa006	MARC III pregnant heifers	Concentrate-based diet - d 116 of gestation	Open circuit (head box)	7	432	4.58	1.06019	14.6	26.6	3.73059	54.3202	78.8432	4.21397	3.20961	2.79476	0.870748	83.3439	5.69948	7.48299	6.12245	0.240175	0.196507
33	Baber et al. (2020)	JAS 98(1):1-8. doi:10.1093/jas/skaa006	MARC III pregnant heifers	Concentrate-based diet - d 172 of gestation	Open circuit (head box)	7	468	5.13	1.09615	14.6	26.6	3.73059	54.3202	78.8432	4.11306	2.94347	2.55361	0.86755	98.4974	6.16114	8.60927	5.29801	0.253411	0.155945
33	Baber et al. (2020)	JAS 98(1):1-8. doi:10.1093/jas/skaa006	MARC III pregnant heifers	Concentrate-based diet - d 235 of gestation	Open circuit (head box)	7	520	6.04	1.16154	14.6	26.6	3.73059	54.3202	78.8432	4.22185	3.21192	2.79801	0.871134	113.651	5.88235	7.73196	4.63918	0.248344	0.149007
33	Baber et al. (2020)	JAS 98(1):1-8. doi:10.1093/jas/skaa006	MARC III pregnant heifers	Forage-based diet - d 116 of gestation	Open circuit (head box)	7	430	6.7	1.55814	15.1	48.7	2.11318	7.49108	57.844	4.25373	2.47761	2.04478	0.825301	128.804	5.96491	10.241	7.22892	0.253731	0.179104
33	Baber et al. (2020)	JAS 98(1):1-8. doi:10.1093/jas/skaa006	MARC III pregnant heifers	Forage-based diet - d 172 of gestation	Open circuit (head box)	7	454	7.04	1.55066	15.1	48.7	2.11318	7.49108	57.844	4.20455	2.38636	1.97443	0.827381	136.381	6.08108	10.7143	6.54762	0.255682	0.15625
33	Baber et al. (2020)	JAS 98(1):1-8. doi:10.1093/jas/skaa006	MARC III pregnant heifers	Forage-based diet - d 235 of gestation	Open circuit (head box)	7	498	8.27	1.66064	15.1	48.7	2.11318	7.49108	57.844	4.35308	2.43047	2.01935	0.830846	166.688	6.11111	10.9453	5.97015	0.266022	0.145103
34	Fuller et al. (2020)	JAS 98(8):1-10. doi:10.1093/jas/skaa231	Angus yearling steers	0% dry-rolled corn diet	Open circuit (head box)	10	495	7.543	1.52384	11.99	40.6	3.73	21.1	63.85	4.24	2.67	2.33	0.872659	123.601	5.2	8.1	4.5	0.21627	0.12015
34	Fuller et al. (2020)	JAS 98(8):1-10. doi:10.1093/jas/skaa231	Angus yearling steers	22.5% dry-rolled corn diet	Open circuit (head box)	10	515	8.045	1.56214	12.62	39.31	3.37	24.2	68.33	4.22	2.69	2.31	0.858736	170.527	6.5	10.4	4.1	0.27976	0.11029
34	Fuller et al. (2020)	JAS 98(8):1-10. doi:10.1093/jas/skaa231	Angus yearling steers	45% dry-rolled corn diet	Open circuit (head box)	10	507	8.649	1.70592	12.61	35.15	3.15	26.72	72.81	4.27	2.8	2.43	0.867857	174.313	6.3	9.5	3.8	0.266	0.1064
34	Fuller et al. (2020)	JAS 98(8):1-10. doi:10.1093/jas/skaa231	Angus yearling steers	67.5% dry-rolled corn diet	Open circuit (head box)	10	521	7.777	1.49271	12.82	28.23	3.02	36.46	77.97	4.22	2.9	2.58	0.889655	129.869	5.2	7.6	3.7	0.2204	0.1073
34	Fuller et al. (2020)	JAS 98(8):1-10. doi:10.1093/jas/skaa231	Angus yearling steers	83.8% dry-rolled corn diet	Open circuit (head box)	10	526	8.522	1.62015	12.49	27.95	2.9	45.26	83.15	4.29	3.15	2.89	0.91746	103.73	3.7	5.1	3	0.16065	0.0945

## Sheet: Independent Methane Database
Independent Methane Database
										Percentage of DM						Mcal/kg of DM						Calculated from Galyean et al. (2016) cubic equations		% of DE
Study	Source	Citation	Animal	Diet	Method	No. of observations	Mean BW, kg	DMI, kg	DMI, % of BW	OM	CP	NDF	ADF	EE	Starch	GE	DE	ME	ME:DE	CH4, Mcal/kg	NEm required, Mcal	NEm, Mcal	Multiple of maintenance	CH4	Urine	CH4, g/d
1	Archibeque et al. (2006)	JAS 84:1767-1777	Crossbred beef steers	Dry-rolled corn with 10% corn silage	Open circuit (head box)	8	447	8.165	1.82662	89.3	14.16	13.42	6.2	3.98	66.22	4.38	3.44	3.04	88.3721	0.22532	7.48551	1.90567	2.07866	6.55	4.91	140.38
1	Archibeque et al. (2006)	JAS 84:1767-1777	Crossbred beef steers	High-moisture corn with 10% corn silage	Open circuit (head box)	8	447	7.734	1.7302	89.3	12.16	13.1	6.02	3.84	62.63	4.39	3.45	3.16	91.5942	0.188715	7.48551	1.99103	2.05713	5.47	3	111.39
2	Beauchemin and McGinn (2005)	JAS 83:653-661	Angus heifers	Steam-rolled barley	Open circuit	8	427	6.17	1.44496	94.4	15.1	20.4	6	2.4	46.8	4.32	3.28	2.85251	86.9667	0.174168	7.23289	1.77025	1.51011	5.31	.	80.4
2	Beauchemin and McGinn (2005)	JAS 83:653-661	Angus heifers	Dry-rolled corn	Open circuit	8	439	6.83	1.55581	94.8	13.4	12.7	3.5	4.01	58.3	4.35	3.38	2.94862	87.2372	0.122018	7.38481	1.84	1.70176	3.61	.	62.1
2	Beauchemin and McGinn (2005)	JAS 83:653-661	Angus heifers	Corn silage	Open circuit	8	355	6.94	1.95493	94.1	14.6	35	15	3.75	31.2	4.37	2.79	2.38157	85.3609	0.329778	6.29741	1.41744	1.56207	11.82	.	170.6
2	Beauchemin and McGinn (2005)	JAS 83:653-661	Angus heifers	Barley silage	Open circuit	8	345	5.34	1.54783	92.7	13.7	36.3	16.3	3.17	27.3	4.44	2.93	2.51612	85.8745	0.323179	6.16389	1.52024	1.31704	11.03	.	129.7
3	Beauchemin and McGinn (2006a)	JAS 84: 1489-1496	Angus heifers	Barley silage + fumaric acid	Open circuit	4	260	6.09	2.34231	91	14.6	34.7	21.1	3.17	14.48	4.28	2.60652	2.20523	84.6042	0.372993	4.98564	1.28005	1.56359	14.31	.	170.6
3	Beauchemin and McGinn (2006a)	JAS 84: 1489-1496	Angus heifers	Barley silage	Open circuit	4	260	6.38	2.45385	91	14.6	34.7	21.1	3.17	14.48	4.28	2.63648	2.23402	84.735	0.336415	4.98564	1.3027	1.66703	12.76	.	159.3
3	Beauchemin and McGinn (2006a)	JAS 84: 1489-1496	Angus heifers	Barley silage + essential oil	Open circuit	4	260	6.2	2.38462	91	14.6	34.7	21.1	3.17	14.48	4.9	2.7881	2.37974	85.3536	0.429646	4.98564	1.41603	1.76094	15.41	.	163.1
3	Beauchemin and McGinn (2006a)	JAS 84: 1489-1496	Angus heifers	Barley silage + canola oil	Open circuit	4	260	5.07	1.95	91	14.6	34.7	21.1	3.17	14.48	6	3.132	2.71027	86.5346	0.3749	4.98564	1.66569	1.69388	11.97	.	108
4	Beauchemin and McGinn (2006b)	CJAS 86:401-408	Spayed Angus heifers	Barley silage + corn	Open circuit	8	380	7.5	1.97368	94.2	16	20.3	11.6	3.6	45.8	4.48	3.4	2.96784	87.2894	0.265216	6.62717	1.85386	2.09802	7.80047	.	151
4	Beauchemin and McGinn (2006b)	CJAS 86:401-408	Spayed Angus heifers	Barley silage (restricted)	Open circuit	8	380	5.37	1.41316	93.3	16.4	27.5	16.7	3.5	30.35	4.475	3.16	2.73718	86.6195	0.280135	6.62717	1.6856	1.36584	8.86503	.	114
4	Beauchemin and McGinn (2006b)	CJAS 86:401-408	Spayed Angus heifers	Barley silage (unrestricted)	Open circuit	8	380	8.31	2.18684	93.3	16.4	27.5	16.7	3.5	30.35	4.475	3.16	2.73718	86.6195	0.272527	6.62717	1.6856	2.11362	8.62429	.	169
4	Beauchemin and McGinn (2006b)	CJAS 86:401-408	Spayed Angus heifers	Barley silage	Open circuit	8	380	6.18	1.62632	92.3	16.8	34.8	21.8	3.4	14.9	4.47	2.91	2.4969	85.8042	0.287421	6.62717	1.50566	1.40406	9.87701	.	132
5	Beauchemin et al. (2007a)	CJAS 87:431-440	Angus heifers	Barley silage + sunflower seeds	Open circuit	16	400	7.85	1.9625	92.6	12.8	34.3	21	5.84	27	4.67	2.62	2.21818	84.6634	0.232394	6.88709	1.29025	1.47064	8.87	.	119.6
5	Beauchemin et al. (2007a)	CJAS 87:431-440	Angus heifers	Barley silage	Open circuit	16	400	8.86	2.215	92.2	12.4	32.9	18.7	2.46	27	4.41	2.66	2.25663	84.8356	0.298452	6.88709	1.32042	1.69867	11.22	.	177.4
5	Beauchemin et al. (2007a)	CJAS 87:431-440	Angus heifers	Barley silage + tallow	Open circuit	16	400	8.66	2.165	90.8	12.7	31.6	17.5	5.86	27	4.53	2.66	2.25663	84.8356	0.260946	6.88709	1.32042	1.66032	9.81	.	153.4
5	Beauchemin et al. (2007a)	CJAS 87:431-440	Angus heifers	Barley silage + sunflower oil	Open circuit	16	400	8.64	2.16	90.8	12.7	32.2	19.2	5.86	27	4.64	2.82	2.4104	85.4752	0.263106	6.88709	1.43961	1.80602	9.33	.	152.7
6	Beauchemin et al. (2007b)	JAS 85:1990-1996	Spayed Angus heifers and Angus steers	Barley silage + 1% quebracho tannin extract	Open circuit	12	255	5.79	2.27059	91.4	16	45.1	26.1	3.45	14.95	4.24	2.45	2.05479	83.8692	0.22736	4.91356	1.16032	1.36729	9.28	.	99.7
6	Beauchemin et al. (2007b)	JAS 85:1990-1996	Spayed Angus heifers and Angus steers	Barley silage + 2% quebracho tannin extract	Open circuit	12	255	5.76	2.25882	91.4	16	45.1	26.1	3.45	14.95	4.24	2.51	2.11246	84.1618	0.240207	4.91356	1.2065	1.41434	9.57	.	98.7
6	Beauchemin et al. (2007b)	JAS 85:1990-1996	Spayed Angus heifers and Angus steers	Barley silage	Open circuit	12	254	5.86	2.30709	91.4	16	45.1	26.1	3.45	14.95	4.24	2.52	2.12207	84.2092	0.263592	4.8991	1.21416	1.45231	10.46	.	99.1
7	Boadi et al. (2002)	CJAS 82:125-131	Crossbred beef heifers	Alfalfa/grass forage	Open circuit (head box)	6	400	4.6	1.15	91.3	15.8	30.6	21.45	1.88	20.3	4.27	3.09	2.6699	86.4045	0.26893	6.88709	1.63572	1.09252	8.70324	.	93.73
8	Cole and McCroskey, (1975)	JAS 41:1735-1741	Hereford steers	Sorghum grain	Open circuit	6	335	4.54	1.35522	95.3	14.8	31.2	15.4	4	50	4.68	3.32	2.94	88.5542	0.223104	6.0294	1.83377	1.38079	6.72	4.62	77.14
8	Cole and McCroskey, (1975)	JAS 41:1735-1741	Hereford steers	Sorghum grain	Open circuit	6	328	4.45	1.35671	95.3	14.8	31.2	15.4	4	50	4.81	3.42	3.09	90.3509	0.168948	5.93466	1.94136	1.45569	4.94	4.94	57.47
9	Delfino et al. (1988)	JAS 66:136-150	Crossbred beef steers	Dry-rolled barley	Open circuit	4	627	2.76	0.440191	90.8	13.75	20.1	9.81	2.07	31	4.08	2.87	2.31	80.4878	0.40754	9.64809	1.36205	0.389638	14.2	7.21805	86.1
9	Delfino et al. (1988)	JAS 66:136-150	Crossbred beef steers	Dry-rolled barley	Open circuit	4	609	5.42	0.889984	90.8	13.75	20.1	9.81	2.07	31	4.08	3.32	2.78	83.7349	0.35192	9.4396	1.71716	0.985952	10.6	4.55137	145.49
9	Delfino et al. (1988)	JAS 66:136-150	Crossbred beef steers	Dry-rolled barley	Open circuit	4	612	8.21	1.3415	90.8	13.75	20.1	9.81	2.07	31	4.08	3.24	2.85	87.963	0.25596	9.47446	1.76842	1.53241	7.9	3.7234	160.27
9	Delfino et al. (1988)	JAS 66:136-150	Crossbred beef steers	Dry-rolled barley	Open circuit	4	608	10.89	1.79112	90.8	13.75	20.1	9.81	2.07	31	4.08	3.35	2.88	85.9701	0.2881	9.42797	1.79027	2.0679	8.6	3.62225	239.53
10	Hammond et al. (2015)	JAS 98:8066-8077	Holstein Friesian heifers	Grass silage	Open circuit	4	361	7.28	2.01662	96.8	14.8	33.2	24.7	3.68	18	4.17	2.87313	2.42779	84.5	0.356268	6.37707	1.45295	1.65867	12.4	3.05	208
10	Hammond et al. (2015)	JAS 98:8066-8077	Holstein Friesian heifers	Maize silage	Open circuit	4	361	7.03	1.94737	96	14.6	31.5	21.9	3.56	26.3	4.19	2.89529	2.49574	86.2	0.318482	6.37707	1.50478	1.65885	11	2.84	184
10	Hammond et al. (2015)	JAS 98:8066-8077	Holstein Friesian heifers	Maize silage + extruded linseed	Open circuit	4	364	7.16	1.96703	95.8	14.6	33.6	23.2	4.48	23.6	4.31	3.04717	2.60228	85.4	0.356519	6.41677	1.5852	1.76881	11.7	2.93	193
10	Hammond et al. (2015)	JAS 98:8066-8077	Holstein Friesian heifers	Grass silage	Open circuit	4	448	7.94	1.77232	95.1	18.1	37.9	23.4	4.15	12.7	4.19	3.14669	2.63693	83.8	0.342989	7.49807	1.61113	1.70609	10.9	5.01	203
10	Hammond et al. (2015)	JAS 98:8066-8077	Holstein Friesian heifers	Maize silage	Open circuit	4	454	9.29	2.04626	94.9	14.4	26.7	17.1	3.61	32.9	4.3	3.096	2.72448	88	0.312696	7.57326	1.67622	2.05619	10.1	2.55	220
10	Hammond et al. (2015)	JAS 98:8066-8077	Holstein Friesian heifers	Grass silage + extruded linseed	Open circuit	4	447	7.89	1.7651	94.8	17.5	38.5	25.1	5.46	10	4.31	3.24974	2.76228	85	0.337973	7.48551	1.70412	1.7962	10.4	4.6	201
10	Hammond et al. (2015)	JAS 98:8066-8077	Holstein Friesian heifers	Grass silage + extruded linseed	Open circuit	4	365	7.42	2.03288	96.7	14.6	34.3	26.8	5.53	15.8	4.51	3.18857	2.76768	86.8	0.392194	6.42999	1.70809	1.97108	12.3	2.89	192
10	Hammond et al. (2015)	JAS 98:8066-8077	Holstein Friesian heifers	Maize silage + extruded linseed	Open circuit	4	454	9.46	2.0837	94.7	14.6	28.8	17.8	4.93	29.3	4.45	3.22625	2.85523	88.5	0.272618	7.57326	1.77224	2.21376	8.45	2.76	197
11	Hellwing et al. (2012)	Acta Agric. Scand. Sect A 62:259-262	Holstein heifers	Maize silage	Open circuit	6	287	6.7	2.33449	93	12.7	49	.	2.6	10.5	4.4	2.8612	2.45	85.6284	0.299681	5.36911	1.46993	1.8343	10.474	.	152.13
11	Hellwing et al. (2012)	Acta Agric. Scand. Sect A 62:259-262	Holstein heifers	Maize silage + rapeseed	Open circuit	6	270	5.4	2	93.8	10	52.2	.	5.3	10	4.52	2.95484	2.54	85.9606	0.288994	5.12877	1.53831	1.61966	9.78036	.	118.24
12	Hironaka et al. (1996)	Sci Total Environ. 180:221-227	Steers	First-cut alfalfa chopped	Open circuit	4	290	4.13	1.42414	88	19.1	42	31	2.9	2	4.34	2.56	1.97	76.9531	0.30208	5.41115	1.09175	0.833267	11.8	6.6	95.45
12	Hironaka et al. (1996)	Sci Total Envrion. 180:221-227	Steers	First-cut alfalfa pellets	Open circuit	5	290	4.26	1.46897	88	17.5	42	31	2.9	2	4.4	2.6	2.08	80	0.2678	5.41115	1.18055	0.929403	10.3	5.66	85.91
12	Hironaka et al. (1996)	Sci Total Envrion. 180:221-227	Steers	Second-cut alfalfa chopped	Open circuit	5	290	3.86	1.33103	88	19	49	39	2.4	2	4.42	2.63	2.09	79.4677	0.30771	5.41115	1.18855	0.847846	11.7	5.19	90.9
12	Hironaka et al. (1996)	Sci Total Envrion. 180:221-227	Steers	Second-cut alfalfa chopped	Open circuit	3	290	5.85	2.01724	88	19	49	39	2.4	2	4.4	2.63	2.11	80.2281	0.29982	5.41115	1.20454	1.30223	11.4	5.04	132.7
12	Hironaka et al. (1996)	Sci Total Envrion. 180:221-227	Steers	First-cut alfalfa pellets	Open circuit	3	290	5.905	2.03621	88	19.3	49	39	2.4	2	4.46	2.63	2.15	81.749	0.29982	5.41115	1.23637	1.34921	11.4	4.15	134.84
12	Hironaka et al. (1996)	Sci Total Envrion. 180:221-227	Steers	First-cut alfalfa pellets	Open circuit	4	290	3.64	1.25517	88	19.3	49	39	2.4	2	4.46	2.7	2.21	81.8519	0.2781	5.41115	1.28381	0.863599	10.3	4.77	81.79
12	Hironaka et al. (1996)	Sci Total Envrion. 180:221-227	Steers	First-cut alfalfa pellets	Open circuit	5	290	7.77	2.67931	88	17.5	42	31	2.9	2	4.46	2.63	2.22	84.4106	0.21829	5.41115	1.29168	1.85475	8.3	4.34	132.19
12	Hironaka et al. (1996)	Sci Total Environ. 180:221-227	Steers	First-cut alfalfa chopped	Open circuit	5	290	6.79	2.34138	88	19.1	42	31	2.9	2	4.32	2.75	2.25	81.8182	0.2695	5.41115	1.31523	1.65037	9.8	5.4	138.48
13	Hunerberg et al. (2013a)	JAS 91:2846-2857	Spayed crossbred heifers	Barley silage + corn dried distillers	Open circuit	8	388	8.57	2.20876	91.6	18.6	38.5	23.7	5.4	17.9	4.42	2.9	2.48729	85.7686	0.29	6.73154	1.49835	1.90757	10	6.0455	184
13	Hunerberg et al. (2013a)	JAS 91:2846-2857	Spayed crossbred heifers	Barley silage + wheat dried distillers	Open circuit	8	388	8.13	2.09536	91.6	23.5	33.9	23.6	3.7	16.8	4.38	3	2.5834	86.1133	0.321	6.73154	1.57102	1.8974	10.7	9.37955	191
13	Hunerberg et al. (2013a)	JAS 91:2846-2857	Spayed crossbred heifers	Barley silage	Open circuit	8	388	9.05	2.33247	92.3	13	32.5	18	3	35.8	4.31	3.01	2.59301	86.1465	0.33411	6.73154	1.57824	2.12182	11.1	4.51218	228
13	Hunerberg et al. (2013a)	JAS 91:2846-2857	Spayed crossbred heifers	Barely silage + wheat dried distillers + corn oil	Open circuit	8	388	8.42	2.1701	91.6	22	33.3	23	5.6	17.4	4.5	3.01	2.59301	86.1465	0.28294	6.73154	1.57824	1.97411	9.4	7.33703	174
14	Hunerberg et al. (2013b)	CJAS 93:373-385	Crossbred beef heifers	Barley grain + wheat dried distillers + corn oil	Open circuit	16	529	9.51	1.79773	94.1	22.1	24.4	12.9	5.1	33.2	4.52	3.34028	2.91044	87.1317	0.190396	8.49342	1.81238	2.0293	5.7	9.6707	123.6
14	Hunerberg et al. (2013b)	CJAS 93:373-385	Crossbred beef heifers	Barley grain + wheat dried distillers	Open circuit	16	529	8.76	1.65595	94	23.1	24.5	14.2	3.1	31.9	4.42	3.42108	2.9881	87.3438	0.242897	8.49342	1.86845	1.92709	7.1	10.3341	144.3
14	Hunerberg et al. (2013b)	CJAS 93:373-385	Crossbred beef heifers	Barley grain + corn dried distillers	Open circuit	16	529	9.13	1.7259	95.6	19.6	27.9	13.7	5.4	34.7	4.54	3.54574	3.10791	87.652	0.180833	8.49342	1.9541	2.10056	5.1	8.45777	119
14	Hunerberg et al. (2013b)	CJAS 93:373-385	Crossbred beef heifers	Barley grain	Open circuit	16	529	10.15	1.91871	95.4	12.2	19.4	7.3	2	55	4.4	3.6168	3.17621	87.8181	0.220625	8.49342	2.00248	2.39305	6.1	4.78337	136.2
15	McGinn et al. (2004)	JAS 82:3346-3356	Holstein steers	Barley silage + sunflower oil	Open circuit	8	312	6.91	2.21474	91.9	14.5	36.2	16.9	7.46	14.5	4.65	2.85	2.43924	84.9613	0.24966	5.71619	1.4617	1.76698	8.76	.	129
15	McGinn et al. (2004)	JAS 82:3346-3356	Holstein steers	Barley silage	Open circuit	8	312	7.4	2.37179	91.9	14.5	36.2	16.9	3.2	14.5	4.65	2.86	2.44885	85.624	0.300586	5.71619	1.46905	1.90179	10.51	.	166.2
15	McGinn et al. (2004)	JAS 82:3346-3356	Holstein steers	Barley silage + fumaric acid	Open circuit	8	312	6.95	2.22756	91.9	14.5	36.2	16.9	3.2	14.5	4.65	2.89	2.47768	85.6968	0.347378	5.71619	1.49104	1.81288	12.02	.	171.7
15	McGinn et al. (2004)	JAS 82:3346-3356	Holstein steers	Barely silage + monensin	Open circuit	8	312	7.71	2.47115	91.9	14.5	36.2	16.9	3.2	14.5	4.65	2.96	2.54496	85.9782	0.275576	5.71619	1.54205	2.07992	9.31	.	159.6
15	McGinn et al. (2004)	JAS 82:3346-3356	Holstein steers	Barley silage	Open circuit	8	312	7.38	2.36538	91.9	14.5	36.2	16.9	3.2	14.5	4.65	2.98	2.56418	86.0124	0.338528	5.71619	1.55655	2.00962	11.36	.	179
15	McGinn et al. (2004)	JAS 82:3346-3356	Holstein steers	Barely silage + procreatin-7 yeast	Open circuit	8	312	7.51	2.40705	91.9	14.5	36.2	16.9	3.2	14.5	4.65	3.01	2.59301	86.1133	0.324177	5.71619	1.57824	2.07351	10.77	.	180.9
15	McGinn et al. (2004)	JAS 82:3346-3356	Holstein steers	Barely silage + levucell SC yeast	Open circuit	8	312	6.79	2.17628	91.9	14.5	36.2	16.9	3.2	14.5	4.65	3.04	2.62184	86.2123	0.359024	5.71619	1.59986	1.9004	11.81	.	171.9
15	McGinn et al. (2004)	JAS 82:3346-3356	Holstein steers	Barely silage + enzyme	Open circuit	8	312	7.55	2.41987	91.9	14.5	36.2	16.9	3.2	14.5	4.65	2.63	2.22779	89.6327	0.296401	5.71619	1.2978	1.71415	11.27	.	164.4
16	Mohammed et al. (2004)	JAS 82:1839-1846	Holstein steers	Sudangrass	Open circuit (head box)	4	141	4.37	3.09929	90.8	12.9	47.34	28.1	5.6	16.7	4.6	3	2.5834	86.1133	0.284243	3.15069	1.57102	2.17901	9.47478	.	94.52
16	Mohammed et al. (2004)	JAS 82:1839-1846	Holstein steers	Sudangrass	Open circuit (head box)	4	141	3.92	2.78014	90.8	12.9	47.34	28.1	5.6	16.7	4.6	3	2.5834	86.1133	0.231163	3.15069	1.57102	1.95462	7.70545	.	67.83
17	Nishida et al. (2007)	Anim Fd Sci Tech 135:42-51	Holstein steers	Corn silage	Open circuit (head box)	3	599	6.27	1.04674	94.7	8.7	49.2	31.5	2.7	32.6	4.68	3.18	2.71	85.2201	0.304008	9.32311	1.6655	1.12008	9.56	6.18	145.93
17	Nishida et al. (2007)	Anim Fd Sci Tech 135:42-51	Holstein steers	Corn silage	Open circuit (head box)	3	599	6.19	1.03339	94.1	9	44	24.5	2.8	32.6	4.64	3.32	2.81	84.6386	0.341628	9.32311	1.73918	1.15471	10.29	7	155.16
17	Nishida et al. (2007)	Anim Fd Sci Tech 135:42-51	Holstein steers	Corn silage	Open circuit (head box)	3	599	6.38	1.06511	94.8	8.9	42.6	25.5	3	32.6	4.62	3.3	2.83	85.7576	0.29304	9.32311	1.75381	1.20017	8.88	5.9	141.82
18	Reynolds and Tyrrell (2000)	JAS 78:2696-2705	Hereford × Angus heifers	Ground alfalfa	Open circuit	7	595	12	2.01681	90.5	17.4	44.4	27.8	2.1	17	4.29	2.63	2.154	81.9011	0.290615	9.27638	1.23955	1.60349	11.05	6.84	268.05
18	Reynolds and Tyrrell (2000)	JAS 78:2696-2705	Hereford × Angus heifers	Ground alfalfa	Open circuit	7	614	11.3	1.84039	89.2	19.6	41.7	27.5	2.1	15	4.26	2.67	2.186	81.8727	0.283821	9.49767	1.26488	1.50491	10.63	7.79	246.17
18	Reynolds and Tyrrell (2000)	JAS 78:2696-2705	Hereford × Angus heifers	Ground alfalfa	Open circuit	7	662	11.3	1.70695	90.5	19.1	45.2	25.2	2.2	14	4.3	2.74	2.23	81.3869	0.282494	10.0493	1.29954	1.46128	10.31	8.22	242.52
18	Reynolds and Tyrrell (2000)	JAS 78:2696-2705	Hereford × Angus heifers	Ground alfalfa	Open circuit	7	618	11.4	1.84466	90	18.7	45.3	27.6	2.1	13.9	4.28	2.73	2.236	81.9048	0.295659	9.54404	1.30425	1.55788	10.83	7.5	260.76
18	Reynolds and Tyrrell (2000)	JAS 78:2696-2705	Hereford × Angus heifers	Ground alfalfa	Open circuit	7	566	12.2	2.15548	91.8	17.5	44.7	25.5	1.9	19.6	4.35	2.71	2.238	82.583	0.280756	8.93517	1.30582	1.78295	10.36	6.74	260.76
18	Reynolds and Tyrrell (2000)	JAS 78:2696-2705	Hereford × Angus heifers	Ground alfalfa	Open circuit	10	622	7.8	1.25402	89.2	19.6	41.7	27.5	2.1	15	4.26	2.85	2.34	82.1053	0.272175	9.59033	1.38533	1.12671	9.55	8.45	158.64
18	Reynolds and Tyrrell (2000)	JAS 78:2696-2705	Hereford × Angus heifers	Ground alfalfa	Open circuit	10	551	7.6	1.37931	91.8	17.5	44.7	25.5	1.9	19.6	4.35	2.87	2.34	81.5331	0.305655	8.75698	1.38533	1.2023	10.65	7.77	182.35
18	Reynolds and Tyrrell (2000)	JAS 78:2696-2705	Hereford × Angus heifers	Ground alfalfa	Open circuit	10	641	7.7	1.20125	90.5	19.1	45.2	25.2	2.2	14	4.3	2.88	2.36	81.9444	0.278496	9.80921	1.4008	1.09959	9.67	8.37	164.11
18	Reynolds and Tyrrell (2000)	JAS 78:2696-2705	Hereford × Angus heifers	Ground alfalfa	Open circuit	10	574	7.9	1.37631	90.5	17.4	44.4	27.8	2.1	17	4.29	2.87	2.38	82.9268	0.300202	9.02973	1.41623	1.23904	10.46	6.67	176.88
18	Reynolds and Tyrrell (2000)	JAS 78:2696-2705	Hereford × Angus heifers	Ground alfalfa	Open circuit	10	600	7.8	1.3	90	18.7	45.3	27.6	2.1	13.9	4.28	2.91	2.4	82.4742	0.280233	9.33478	1.43162	1.19624	9.63	7.9	162.29
19	Romero-Perez et al. (2014)	JAS 92:4682-4693	Angus heifers	Barley silage	Open circuit	8	549	8.5	1.54827	92.9	11.7	37.6	20.6	2.7	31.8	4.4	2.92	2.50651	85.8395	0.285284	8.73313	1.51295	1.47257	9.77	.	206.8
20	Romero-Perez et al. (2015)	JAS 93:1780-1791	Angus heifers	Barley silage	Open circuit	4	637	7.15	1.12245	92.5	11.29	38.6	22.4	1.85	33.8	4.9	3.25	2.82367	86.8823	0.316225	9.76327	1.74919	1.28099	9.73	.	157.93
21	Rumpler et al. (1986)	JAS 62:1737-1741	Hereford steers	Cracked corn	Open circuit	3	325	4.066	1.25108	96.7	10.88	18.77	9.2	4.39	57.55	4.5	3.69	3.03	82.1138	0.249343	5.89391	1.89852	1.30972	6.75726	.	77.14
21	Rumpler et al. (1986)	JAS 62:1737-1741	Hereford steers	Cracked corn	Open circuit	3	325	4.066	1.25108	96.7	10.88	18.77	9.2	4.39	57.55	4.5	3.69	3.03	82.1138	0.286548	5.89391	1.89852	1.30972	7.76554	.	88.68
21	Rumpler et al. (1986)	JAS 62:1737-1741	Hereford steers	Cracked corn	Open circuit	3	325	4.066	1.25108	96.7	10.88	18.77	9.2	4.39	57.55	4.5	3.69	3.03	82.1138	0.265661	5.89391	1.89852	1.30972	7.19949	.	82.19
21	Rumpler et al. (1986)	JAS 62:1737-1741	Hereford steers	Cracked corn	Open circuit	3	325	4.066	1.25108	96.7	10.88	18.77	9.2	4.39	57.55	4.5	3.69	3.03	82.1138	0.253912	5.89391	1.89852	1.30972	6.88108	.	78.59
21	Rumpler et al. (1986)	JAS 62:1737-1741	Hereford steers	Cracked corn	Open circuit	3	325	4.066	1.25108	96.7	10.88	18.77	9.2	4.39	57.55	4.5	3.69	3.03	82.1138	0.233025	5.89391	1.89852	1.30972	6.31503	.	89.4
21	Rumpler et al. (1986)	JAS 62:1737-1741	Hereford steers	Cracked corn	Open circuit	3	325	4.066	1.25108	96.7	10.88	18.77	9.2	4.39	57.55	4.5	3.69	3.03	82.1138	0.235309	5.89391	1.89852	1.30972	6.37694	.	79.31
21	Rumpler et al. (1986)	JAS 62:1737-1741	Hereford steers	Cracked corn	Open circuit	3	325	4.066	1.25108	96.7	10.88	18.77	9.2	4.39	57.55	4.5	3.69	3.03	82.1138	0.288833	5.89391	1.89852	1.30972	7.82745	.	89.4
21	Rumpler et al. (1986)	JAS 62:1737-1741	Hereford steers	Cracked corn	Open circuit	3	325	4.066	1.25108	96.7	10.88	18.77	9.2	4.39	57.55	4.5	3.69	3.03	82.1138	0.256197	5.89391	1.89852	1.30972	6.94299	.	81.47
21	Rumpler et al. (1986)	JAS 62:1737-1741	Hereford steers	Cracked corn	Open circuit	3	325	4.066	1.25108	96.7	10.88	18.77	9.2	4.39	57.55	4.5	3.69	3.03	82.1138	0.27741	5.89391	1.89852	1.30972	7.51789	.	72.1
21	Rumpler et al. (1986)	JAS 62:1737-1741	Hereford steers	Cracked corn	Open circuit	3	325	4.066	1.25108	96.7	10.88	18.77	9.2	4.39	57.55	4.5	3.69	3.03	82.1138	0.263377	5.89391	1.89852	1.30972	7.13758	.	77.14
21	Rumpler et al. (1986)	JAS 62:1737-1741	Hereford steers	Cracked corn	Open circuit	3	325	4.066	1.25108	96.7	10.88	18.77	9.2	4.39	57.55	4.5	3.69	3.03	82.1138	0.22356	5.89391	1.89852	1.30972	6.05854	.	88.68
21	Rumpler et al. (1986)	JAS 62:1737-1741	Hereford steers	Cracked corn	Open circuit	3	325	4.066	1.25108	96.7	10.88	18.77	9.2	4.39	57.55	4.5	3.69	3.03	82.1138	0.233025	5.89391	1.89852	1.30972	6.31503	.	82.91
21	Rumpler et al. (1986)	JAS 62:1737-1741	Hereford steers	Cracked corn	Open circuit	3	325	4.066	1.25108	96.7	10.88	18.77	9.2	4.39	57.55	4.5	3.69	3.03	82.1138	0.249343	5.89391	1.89852	1.30972	6.75726	.	89.4
21	Rumpler et al. (1986)	JAS 62:1737-1741	Hereford steers	Cracked corn	Open circuit	3	325	4.066	1.25108	96.7	10.88	18.77	9.2	4.39	57.55	4.5	3.69	3.03	82.1138	0.286548	5.89391	1.89852	1.30972	7.76554	.	89.4
21	Rumpler et al. (1986)	JAS 62:1737-1741	Hereford steers	Cracked corn	Open circuit	3	325	4.066	1.25108	96.7	10.88	18.77	9.2	4.39	57.55	4.5	3.69	3.03	82.1138	0.267946	5.89391	1.89852	1.30972	7.2614	.	84.35
22	Thornton and Owens (1981)	JAS 52:628-634	Beef steers	Dry-rolled corn	Open circuit (head box)	6	375	5.4	1.44	90.9	12.3	46.7	27.2	4.38	29.46	3.96	2.68	2.26	84.3284	0.209776	6.56167	1.32306	1.08882	7.82745	3.4	156.56
22	Thornton and Owens (1981)	JAS 52:628-634	Beef steers	Dry-rolled corn	Open circuit (head box)	6	375	4.1	1.09333	89.8	12.6	24.3	11.5	4.03	46.37	3.94	3.21	2.75	85.6698	0.237066	6.56167	1.69507	1.05915	7.38522	4.67	132.75
22	Thornton and Owens (1981)	JAS 52:628-634	Beef steers	Dry-rolled corn	Open circuit (head box)	6	375	5.4	1.44	92.7	14.4	60.5	39.5	5.37	11.39	4.06	2.56	2.16	84.375	0.200383	6.56167	1.2443	1.02401	7.82745	5.24	176.51
23	Troy et al. (2015)	JAS 93:1815-1823	Charolais crossbred steers	Barley grain + barley silage	Open circuit	6	730	10.3	1.41096	94.7	14.4	28.9	19.4	2.72	28.9	4.4	3.06	2.64107	86.3093	0.32291	10.8139	1.61423	1.53751	10.5526	.	252
23	Troy et al. (2015)	JAS 93:1815-1823	Charolais crossbred steers	Barley grain + barley silage	Open circuit	6	713	10.7	1.5007	94.6	14.6	28	19.6	5.2	26.2	4.52	2.47	2.07402	83.9683	0.303438	10.6245	1.17575	1.18411	12.2849	.	246
24	Tyrrell et al. (1992)	JAS 70:3163-3177	Holstein heifers	Late orchid grass hay	Open circuit	8	275	4.33	1.57455	91.7	11.81	73.1	46.3	3.64	1.6	4.84	2.39	2	83.28	0.236371	5.19984	1.1161	0.929396	9.89	3.38	78.58
24	Tyrrell et al. (1992)	JAS 70:3163-3177	Holstein steers	Late alfalfa hay	Open circuit	8	262	4.6	1.75573	90.9	20	51.5	42.4	3.33	8	4.77	2.68	2.21	82.26	0.282204	5.01437	1.28381	1.17772	10.53	7.13	99.18
24	Tyrrell et al. (1992)	JAS 70:3163-3177	Holstein heifers	Late alfalfa hay	Open circuit	8	269	4.77	1.77323	90.2	18.56	51.1	43.2	2.97	8.8	4.75	2.67	2.22	83.03	0.252315	5.11452	1.29168	1.20467	9.45	7.54	91.55
24	Tyrrell et al. (1992)	JAS 70:3163-3177	Holstein steers	Late orchid grass hay	Open circuit	8	274	4.46	1.62774	93	14.88	72.2	41.7	4.33	0.8	4.97	2.76	2.31	83.69	0.288696	5.18566	1.36205	1.17145	10.46	3.24	98.42
24	Tyrrell et al. (1992)	JAS 70:3163-3177	Holstein heifers	Late orchid grass hay	Open circuit	8	276	4.64	1.68116	93.4	14.88	70.7	41.7	3.85	2	4.9	2.88	2.41	83.23	0.291744	5.21402	1.4393	1.28085	10.13	6.63	103.76
24	Tyrrell et al. (1992)	JAS 70:3163-3177	Holstein heifers	Early alfalfa hay	Open circuit	8	269	4.75	1.7658	91.9	21.5	49.6	41.4	3.98	8.3	4.93	2.99	2.5	83.47	0.262821	5.11452	1.50801	1.40053	8.79	7.8	95.37
24	Tyrrell et al. (1992)	JAS 70:3163-3177	Holstein steers	Early alfalfa hay	Open circuit	8	256	4.51	1.76172	90.8	24.38	39.6	34.3	4.81	11	4.92	3.17	2.63	82.75	0.283398	4.928	1.60596	1.46974	8.94	8.31	97.66
24	Tyrrell et al. (1992)	JAS 70:3163-3177	Holstein steers	Early orchid grass hay	Open circuit	8	268	4.67	1.74254	93.6	19.88	65.4	34.7	5.51	1.4	4.97	3.19	2.68	83.62	0.307197	5.10025	1.64323	1.50461	9.63	6.75	109.86
25	Vyas et al. (2014a)	JAS 92:2192-2201	Beef heifers	Barley silage	Open circuit	4	600	9.3	1.55	90.5	12.1	40.7	21.3	3	18.4	4.26	2.94	2.41	81.9728	0.271788	9.33478	1.4393	1.43394	9.24449	.	182.8
25	Vyas et al. (2014a)	JAS 92:2192-2201	Beef heifers	Barley silage	Open circuit	4	600	8.87	1.47833	90.5	12.1	40.7	21.3	3	18.4	4.26	2.94	2.41	81.9728	0.330576	9.33478	1.4393	1.36764	11.2441	.	210
25	Vyas et al. (2014a)	JAS 92:2192-2201	Beef heifers	Barley silage	Open circuit	4	600	7.78	1.29667	90.5	12.1	40.7	21.3	3	18.4	4.26	2.94	2.41	81.9728	0.307572	9.33478	1.4393	1.19957	10.4616	.	172.3
25	Vyas et al. (2014a)	JAS 92:2192-2201	Beef heifers	Barley silage	Open circuit	4	600	8.6	1.43333	90.5	12.1	40.7	21.3	3	18.4	4.26	2.94	2.41	81.9728	0.294792	9.33478	1.4393	1.32601	10.0269	.	186.4
26	Vyas et al. (2014b)	Anim. Prod. Sci. 56:1035-1040	Crossbred beef heifers	Barley silage + barley grain	Open circuit	5	482	6.5	1.34855	92.9	13.1	38.2	24.8	3.6	22.5	4.4	2.8	2.39118	85.3993	0.34328	7.92093	1.42484	1.16924	12.26	.	167
26	Vyas et al. (2014b)	Anim. Prod. Sci. 56:1035-1040	Crossbred beef heifers	Barley silage + barley grain	Open circuit	5	481	7.8	1.62162	92.9	13.1	38.2	24.8	3.6	22.5	4.4	2.81	2.40079	85.4374	0.312191	7.9086	1.43223	1.41256	11.11	.	181
26	Vyas et al. (2014b)	Anim. Prod. Sci. 56:1035-1040	Crossbred beef heifers	Barley silage + barley grain	Open circuit	5	462	8.4	1.81818	92.9	13.1	38.2	24.8	3.6	22.5	4.4	2.82	2.4104	85.4752	0.303432	7.67312	1.43961	1.57598	10.76	.	190
26	Vyas et al. (2014b)	Anim. Prod. Sci. 56:1035-1040	Crossbred beef heifers	Barley silage + barley grain	Open circuit	5	482	7.7	1.59751	92.9	13.1	38.2	24.8	3.6	22.5	4.4	2.95	2.53534	85.9439	0.299425	7.92093	1.53479	1.49198	10.15	.	172
27	Vyas et al. (2016a)	Anim. Prod. Sci. 58:1049-1055	Crossbred beef steers	Barley silage + barley grain	Open circuit	5	372	8.7	2.33871	96.1	13.3	27	7.2	3.09	31.03	4.75	3.66	3.21773	87.916	0.188873	6.52226	2.03175	2.71014	5.16045	.	124.5
27	Vyas et al. (2016a)	Anim. Prod. Sci. 58:1049-1056	Crossbred beef steers	Barley silage + barley grain	Open circuit	5	372	7.64	2.05376	96.1	13.3	27	7.2	3.09	31.03	4.75	3.66	3.21773	87.916	0.221297	6.52226	2.03175	2.37994	6.04635	.	128.1
27	Vyas et al. (2016a)	Anim. Prod. Sci. 58:1049-1057	Crossbred beef steers	Barley silage + barley grain	Open circuit	5	372	8.08	2.17204	96.1	13.3	27	7.2	3.09	31.03	4.75	3.66	3.21773	87.916	0.18066	6.52226	2.03175	2.517	4.93607	.	110.6
27	Vyas et al. (2016a)	Anim. Prod. Sci. 58:1049-1058	Crossbred beef steers	Barley silage + barley grain	Open circuit	5	372	6.23	1.67473	93	14.5	41.7	19.1	3.75	13.69	5.16	2.52	2.12207	84.2092	0.304642	6.52226	1.21416	1.15976	12.089	.	143.8
27	Vyas et al. (2016a)	Anim. Prod. Sci. 58:1049-1059	Crossbred beef steers	Barley silage + barley grain	Open circuit	5	372	6.54	1.75806	93	14.5	41.7	19.1	3.75	13.69	5.16	2.52	2.12207	84.2092	0.310786	6.52226	1.21416	1.21746	12.3328	.	154
27	Vyas et al. (2016a)	Anim. Prod. Sci. 58:1049-1060	Crossbred beef steers	Barley silage + barley grain	Open circuit	5	372	6.47	1.73925	93	14.5	41.7	19.1	3.75	13.69	5.16	2.52	2.12207	84.2092	0.280898	6.52226	1.21416	1.20443	11.1467	.	137.7
28	Vyas et al. (2016b)	JAS 94:2024-2034	Crossbred beef steers	Barley grain	Open circuit	5	475	7.51	1.58105	95.4	12.2	19.2	8.4	2.26	57	4.26	3.33982	2.91	87.1305	0.18957	7.83449	1.81206	1.737	5.67606	.	116
28	Vyas et al. (2016b)	JAS 94:2024-2034	Crossbred beef steers	Barley grain	Open circuit	5	475	7.55	1.58947	95.4	12.2	19.2	8.4	2.26	57	4.26	3.40225	2.97	87.2952	0.184884	7.83449	1.85542	1.78804	5.43417	.	101.6
28	Vyas et al. (2016b)	JAS 94:2024-2034	Crossbred beef steers	Barley silage	Open circuit	5	319	6.68	2.09404	93.2	13.7	36.4	22.4	3.31	26.7	4.41	3.03808	2.62	86.2386	0.360738	5.81211	1.59848	1.83717	11.8739	.	176.3
28	Vyas et al. (2016b)	JAS 94:2024-2034	Crossbred beef steers	Barley silage	Open circuit	5	319	6.09	1.90909	93.2	13.7	36.4	22.4	3.31	26.7	4.41	3.09011	2.67	86.4048	0.326781	5.81211	1.6358	1.71401	10.5751	.	147.1
29	Waldo et al. (1997)	JDS 80:1674-1684	Holstein heifers	Barley silage	Open circuit	4	330	6.91	2.09394	92.3	22	41	30.8	4.85	3	4.84	3.20408	2.62	82.6	0.303106	5.96178	1.59848	1.85271	9.46	8.18	158.69
29	Waldo et al. (1997)	JDS 80:1674-1684	Holstein heifers	Corn silage	Open circuit	4	333	6.31	1.89489	94.7	15.5	41.9	23.8	2.55	26.2	4.76	3.43196	2.62	82.7	0.359669	6.00239	1.59848	1.6804	10.48	6.84	173.19
29	Waldo et al. (1997)	JDS 80:1674-1684	Holstein heifers	Corn silage	Open circuit	4	338	6.94	2.05325	94.6	15.5	41.8	23.8	2.56	26.2	4.76	3.43196	2.678	83.4	0.343539	6.06985	1.64175	1.8771	10.01	6.53	182.34
29	Waldo et al. (1997)	JDS 80:1674-1684	Holstein heifers	Alfalfa silage	Open circuit	4	333	7.285	2.18769	92.3	22	40.9	31.5	4.88	3	4.84	3.20892	2.7	84.3	0.28431	6.00239	1.65809	2.01239	8.86	6.76	157.93
